# Supplementary material for: cRGD-Conjugated GdIO Nanoclusters for the Theranostics of Pancreatic Cancer through the Combination of T1–T2 Dual-Modal MRI and DTX Delivery
Source: Molecules. 2023 Aug 18;28(16):6134. doi: 10.3390/molecules28166134 (PMC10459307; doi:10.3390/molecules28166134)
Supplement: Supplementary file 1 [file molecules-28-06134-s001.zip]

Archive with 1 entries (1 files):
- molecules-2481722-supplementary.pdf
